# Supplementary material for: A Liposome-Based Nanoparticle Vaccine Induces Effective Immunity Against EBV Infection
Source: Vaccines (Basel). 2025 Mar 28;13(4):360. doi: 10.3390/vaccines13040360 (PMC12031204; doi:10.3390/vaccines13040360)
Supplement: Supplementary file 1 [file vaccines-13-00360-s001.zip]

Archive with 1 entries (1 files):
- vaccines-3453983-supplementary.pdf
